# Supplementary material for: Multi-Functional Hybrid Terpolymer Thermosets Based on Thiols Bio-Based Epoxy and Benzoxazine Monomers
Source: Polymers (Basel). 2025 Sep 1;17(17):2389. doi: 10.3390/polym17172389 (PMC12431179; doi:10.3390/polym17172389)
Supplement: Supplementary file 1 [file polymers-17-02389-s001.zip]

Archive with 1 entries (1 files):
- polymers-3794895-supplementary.docx
